# Supplementary material for: Using natural history to guide supervised machine learning for cryptic species delimitation with genetic data
Source: Front Zool. 2022 Feb 22;19:8. doi: 10.1186/s12983-022-00453-0 (PMC8862334; doi:10.1186/s12983-022-00453-0)
Supplement: Supplementary file 1 — Additional file 1: Table S1. Taxon sample information including voucher number, locality information, and morphological and genetic sampling. Table S2. Statistics of ddRAD data. Table S3. Data matrix statistics. Table S4. Models and justification for all species hypotheses tested in *BFD analyses. Table S5. Results of *BFD analyses. [file 12983_2022_453_MOESM1_ESM.xlsx]

## Sheet: Table S1
CAT #	Collectors	Field #	Event date (YYYY-MM-DD)	Scientific Name	ddRAD clade	Site No.	Lifestage	Sex	State	County	Locality	Decimal latitude	Decimal longitude	Habitus Image	male Chel image	male palp image	Penis	COI	ddRAD	UCEs
SDSU_OP1603				Erebomaster					VA	Carroll	near Fisher Peak Lookout tower, se of BRP							x		Derkarabetian et al. (2018)
SDSU_OP3823				Erebomaster					OH	Meigs	Forked Run SP									Derkarabetian et al. (2018)
SDSU_OP0522				Erebomaster					VA	Washington	Brumley Creek @ Brumley Gap							x		x
SDSU_OP4427				Erebomaster					TN	Cannon	Short Mountain, Firetower Rd, SW of Smithville									x
SDSU_OP4433				Erebomaster					IL	Pope	Brasher Cave (POP-003)									x
SDSU_OP0322	M Hedin, J Starrett, S Thomas, R Keith, L Hedin	MCH 04_034	2004-08-09	Theromaster	ROAN	33		F	TN	Carter	Hwy 143, NE Roan Mtn., about 3 mi. N Carvers Gap	36.1184	-82.0817	x				x	x	x
SDSU_OP1622	M Hedin, S Derkarabetian, M McCormack, R Faucett	MCH 07_099	2007-08-14	Theromaster	TAG	1		M	GA	Dade	Cloudland Canyon SP, near East Rim CG	34.8365	-85.4869						x	x
SDSU_OP1623	M Hedin, S Derkarabetian, M McCormack, R Faucett	MCH 07_099	2007-08-14	Theromaster	TAG	1		F	GA	Dade	Cloudland Canyon SP, near East Rim CG	34.8365	-85.4869	x		x		x	x
SDSU_OP0401	M Hedin, J Starrett, S Thomas, R Keith, L Hedin, D Hedin	MCH 05_036	2005-08-11	Theromaster	no RAD data	2		F	TN	Perry	Inman Cave vicinity, along Hurricane Creek, SE of Linden	35.5752	-87.7883					x
SDSU_OP0402	M Hedin, J Starrett, S Thomas, R Keith, L Hedin, D Hedin	MCH 05_036	2005-08-11	Theromaster	TAG	2		M?	TN	Perry	Inman Cave vicinity, along Hurricane Creek, SE of Linden	35.5752	-87.7883						x	x
SDSU_TAC000154		MCH 05_036		Theromaster	morph only			M	TN	Perry	Inman Cave vicinity, along Hurricane Creek, SE of Linden	35.5752	-87.7883	x	x	x	x
SDSU_TAC000146		MCH 05_061		Theromaster	morph only			M	TN	Franklin	Roarkes Cove Rd			x	x
SDSU_OP1608	M Hedin, S Derkarabetian, M McCormack, R Faucett	MCH 07_101	2007-08-15	Theromaster	SW	3		F	GA	Murray	Mulberry Gap Road, jnct with Old CCC Camp Road, Cohutta Mountains	34.8012	-84.6162						x
SDSU_OP1609	M Hedin, S Derkarabetian, M McCormack, R Faucett	MCH 07_101	2007-08-15	Theromaster	SW	3	imm		GA	Murray	Mulberry Gap Road, jnct with Old CCC Camp Road, Cohutta Mountains	34.8012	-84.6162						x
SDSU_OP1625	M Hedin, S Derkarabetian, M McCormack, R Faucett	MCH 07_106	2007-08-16	Theromaster	SW	4	imm		GA	Towns	Mr Bert Road, off Hwy 76, E of Hiawassee	34.9244	-83.6151					x	x	x
SDSU_OP1626	M Hedin, S Derkarabetian, M McCormack, R Faucett	MCH 07_111	2007-08-17	Theromaster	SW	5		F	TN	Polk	Hwy 68, near Apalachia, just S Hiwassee River	35.1675	-84.3159					x	x	Derkarabetian et al. (2018)
SDSU_OP1627	M Hedin, S Derkarabetian, M McCormack, R Faucett	MCH 07_111	2007-08-17	Theromaster	SW	5		F	TN	Polk	Hwy 68, near Apalachia, just S Hiwassee River	35.1675	-84.3159						x
SDSU_OP1628	M Hedin, S Derkarabetian, M McCormack, R Faucett	MCH 07_114	2007-08-17	Theromaster	SW	6	imm		TN	Monroe	Doublecamp Creek, 0.5 miles E confluence with Citico Creek	35.4224	-84.0847						x
SDSU_TAC000155		MCH 02_157		Theromaster	morph only			M	TN	Monroe	Tellico River, Bald River Falls			x	x	x	x
SDSU_TAC000168		MCH 07_112		Theromaster	morph only			M	TN	Monroe	along North River, Unicoi Mtns			x	x	x	x
SDSU_TAC000125				Theromaster	morph only			MF	NC	Graham	Joyce Kilmer MF					x
SDSU_OP1621	M Hedin, S Derkarabetian, M McCormack, R Faucett	MCH 07_103	2007-08-15	Theromaster	sTA west	7		M	GA	Union	Hwy 180, near Lake Winfield Scott RA, NE of Suches	34.7438	-83.9744				x	x	x	x
SDSU_OP0639	M Hedin, J Starrett, S Thomas, R Keith, L Hedin, D Hedin	MCH 05_099	2005-08-27	Theromaster	sTA west	8		F	TN	Blount	GSMNP, Rich Mtn Gap	35.6443	-83.8095					x	x
SDSU_OP1630	M Hedin, S Derkarabetian, M McCormack, R Faucett	MCH 07_124	2007-08-19	Theromaster	sTA west	9		M	NC	Macon	North Prong of Elijay Creek, NE of Elijay	35.2287	-83.2404					x	x
SDSU_OP0587	M Hedin, J Starrett, S Thomas, R Keith, L Hedin, D Hedin	MCH 05_088	2005-08-26	Theromaster	sTA west	10		M	NC	Haywood	BRP at Saunook Overlook	35.4337	-83.0391					x	x
SDSU_OP1631	M Hedin, S Derkarabetian, M McCormack, R Faucett	MCH 07_128	2007-08-19	Theromaster	sTA west	11		M	NC	Transylvania	along West Fork French Broad River, Silverstein Road, about 2 mi N Hwy 64	35.1573	-82.8758					x	x
SDSU_OP1601	M Hedin, S Derkarabetian, M McCormack, R Faucett	MCH 07_132	2007-08-20	Theromaster	sTA west	12		F	SC	Greenville	NW of Chestnut Springs, SSR 969, SW of Saluda	35.1862	-82.4163						x
SDSU_OP1602	M Hedin, S Derkarabetian, M McCormack, R Faucett	MCH 07_132	2007-08-20	Theromaster	sTA west	12		M	SC	Greenville	NW of Chestnut Springs, SSR 969, SW of Saluda	35.1862	-82.4163					x	x
SDSU_OP0335	M Hedin, J Starrett, S Thomas, R Keith, L Hedin	MCH 04_074	2004-08-22	Theromaster	sTA east	13		F	NC	Buncombe	NE Mt. Pisgah, head of McKinney Creek	35.4448	-82.7225					x	x
SDSU_OP1613	M Hedin, S Derkarabetian, M McCormack, R Faucett	MCH 07_141	2007-08-21	Theromaster	sTA east	14	imm		NC	Yancey	BRP at Bald Knob Ridge trail, near entrance to Mt Mitchell SP	35.715	-82.2736					x	x
SDSU_OP1614	M Hedin, S Derkarabetian, M McCormack, R Faucett	MCH 07_141	2007-08-21	Theromaster	sTA east	14		M	NC	Yancey	BRP at Bald Knob Ridge trail, near entrance to Mt Mitchell SP	35.715	-82.2736						x
SDSU_OP0296	M Hedin, J Starrett, S Thomas, R Keith, L Hedin	MCH 04_075	2004-08-22	Theromaster	sTA east	15		F	NC	McDowell	Newberry Creek	35.6789	-82.214					x	x
SDSU_OP0546	M Hedin, J Starrett, S Thomas, R Keith, L Hedin, D Hedin	MCH 05_081	2005-08-24	Theromaster	sTA east	16		F	NC	McDowell	Hwy 221, N Linville Caverns	35.9317	-81.9391						x	x
SDSU_OP0539	M Hedin, J Starrett, S Thomas, R Keith, L Hedin, D Hedin	MCH 05_080	2005-08-24	Theromaster	sTA east	17		M	NC	Avery	Edgemont Rd @ Wilson Creek	36.0905	-81.8025				x		x
SDSU_TAC000148		MCH 02_189		Theromaster	morph only			M	NC	Transylvania	FR 140			x	x
SDSU_TAC000160		MCH 01_180		Theromaster	morph only			M	NC	Transylvania	Hwy 276 along Davidson River			x	x
SDSU_TAC000159		MCH 01_164		Theromaster	morph only			M	NC	Avery	Roseboro Rd			x	x	x	x
SDSU_TAC000157				Theromaster	morph only			M	NC	Macon	Cole Gap			x	x
SDSU_TAC000164		MCH 07_127		Theromaster	morph only			MF	NC	Macon	Chattooga River @ Bullpen Bridge			x	x
SDSU_TAC000145		MCH 01_165		Theromaster	morph only			M	NC	Burke	Linville Gorge Wilderness
SDSU_TAC000135				Theromaster	morph only			M	NC		Highlands BS					x	x
SDSU_OP0593	M Hedin, J Starrett, S Thomas, R Keith, L Hedin, D Hedin	MCH 05_089	2005-08-26	Theromaster	GSMNP	18		M	NC	Swain	GSMNP, along Straight Fork Creek, Straight Park Rd.	35.5842	-83.2382				x	x	x
SDSU_OP0597	M Hedin, J Starrett, S Thomas, R Keith, L Hedin, D Hedin	MCH 05_091	2005-08-26	Theromaster	GSMNP	19		M	NC	Swain	GSMNP, Hwy 441, E Thomas Ridge	35.6	-83.4091		x				x	x
SDSU_OP0596	M Hedin, J Starrett, S Thomas, R Keith, L Hedin, D Hedin	MCH 05_090	2005-08-26	Theromaster	GSMNP	20		F	NC	Swain	GSMNP, Clingman's Dome Rd., above Luftee Gap	35.6088	-83.4395					x	x	x
SDSU_OP0579	M Hedin, J Starrett, S Thomas, R Keith, L Hedin, D Hedin	MCH 05_087	2005-08-25	Theromaster	nTA	21	imm		NC	Haywood	Germany Cove Rd., vic. Hemphill Creek	35.5543	-83.036					x	x	x
SDSU_OP0555	M Hedin, J Starrett, S Thomas, R Keith, L Hedin, D Hedin	MCH 05_082	2005-08-24	Theromaster	nTA	22		M	NC	Mitchell	Black Mtn. CG, along South Toe	35.7529	-82.2213					x	x
SDSU_OP1612	M Hedin, S Derkarabetian, M McCormack, R Faucett	MCH 07_139	2007-08-21	Theromaster	nTA	23	imm		NC	Yancey	Shuford Creek, off Whiteoak Road, SW of Celo	35.8382	-82.2193					x	x
SDSU_OP1618	M Hedin, S Derkarabetian, M McCormack, R Faucett	MCH 07_149	2007-08-22	Theromaster	nTA	24		F	NC	Yancey	Prices Creek Road at Price Creek	35.8448	-82.3869					x	x
SDSU_OP3118	M Hedin, J Bond, F Coyle	MCH 12_041	2012-10-22	Theromaster	nTA	25		F	NC	Yancey	Scronce Creek Rd, near jnct with Silas Branch Rd, W of Bee Log	35.9805	-82.4245					x	x
SDSU_OP0344	M Hedin, J Starrett, S Thomas, R Keith, L Hedin	MCH 04_043	2004-08-11	Theromaster	nTA	26		F	NC	Yancey	19W, along Cane River, near Egypt-Ramseytown Fire Station	35.9921	-82.3927					x	x
SDSU_OP1620	M Hedin, S Derkarabetian, M McCormack, R Faucett	MCH 07_148	2007-08-22	Theromaster	nTA	27		F	TN	Madison	Foster Creek Cemetery, at Big Laurel/Foster Creek Road	35.9231	-82.6136					x	x
SDSU_OP1619	M Hedin, S Derkarabetian, M McCormack, R Faucett	MCH 07_144	2007-08-22	Theromaster	nTA	28		M	NC	Madison	FR 467 to Rich Mtn, near jnct with Hwy 25/70, W Hurricane	35.9274	-82.7792					x	x
SDSU_OP0350	M Hedin, J Starrett, S Thomas, R Keith, L Hedin	MCH 04_038	2004-08-10	Theromaster	nTA	29		M	TN	Greene	Bald Mtn Road, NW Camp Creek Bald	36.0284	-82.7253					x	x
SDSU_OP1610	M Hedin, S Derkarabetian, M McCormack, R Faucett	MCH 07_145	2007-08-22	Theromaster	nTA	30		M	NC	Madison	Big Creek, FR 111, N of Carmen	36.0315	-82.6558	x	x			x	x	Derkarabetian et al. (2018)
SDSU_OP0361	M Hedin, J Starrett, S Thomas, R Keith, L Hedin	MCH 04_037	2004-08-10	Theromaster	nTA	31		M	TN	Greene	Bald Mtns, E Greystone Mtn, Round Knob Road	36.0799	-82.6859	x	x			x	x
SDSU_OP0285	M Hedin, J Starrett, S Thomas, R Keith, L Hedin	MCH 04_035	2004-08-09	Theromaster	nTA	32	imm		TN	Unicoi	Unaka Mtns., FR 230, NE Unaka Mtn	36.1396	-82.2837					x	x
SDSU_OP0323	M Hedin, J Starrett, S Thomas, R Keith, L Hedin	MCH 04_034	2004-08-09	Theromaster	nTA	33		M	TN	Carter	Hwy 143, NE Roan Mtn., about 3 mi. N Carvers Gap	36.1184	-82.0817	x					x	x
SDSU_TAC000167		MCH 01_146		Theromaster	morph only			M	NC	Yancey	Hwy 19W E of Spivey Gap			x	x	x	x
SDSU_TAC000149					morph only			M	NC	Madison	Big Creek, FR 111, N of Carmen			x	x
SDSU_OP0619	M Hedin, J Starrett, S Thomas, R Keith, L Hedin, D Hedin	MCH 05_095	2005-08-27	Theromaster	TNV	34	imm		TN	Cocke	S. Round Mtn., Shelton Branch	35.835	-82.9519					x	x
SDSU_OP0620	M Hedin, J Starrett, S Thomas, R Keith, L Hedin, D Hedin	MCH 05_095	2005-08-27	Theromaster	TNV	34		M	TN	Cocke	S. Round Mtn., Shelton Branch	35.835	-82.9519		x			x	x	x
SDSU_OP0610	M Hedin, J Starrett, S Thomas, R Keith, L Hedin, D Hedin	MCH 05_094	2005-08-27	Theromaster	TNV	35		M	NC	Haywood	FR 288 along Pigeon River	35.7308	-83.025					x	x
SDSU_OP0626	M Hedin, J Starrett, S Thomas, R Keith, L Hedin, D Hedin	MCH 05_096	2005-08-27	Theromaster	TNV	36		M	TN	Cocke	GSMNP, road to Cosby CG, S of Wildcat Knob	35.7633	-83.2115						x	x
SDSU_OP0629	M Hedin, J Starrett, S Thomas, R Keith, L Hedin, D Hedin	MCH 05_097	2005-08-27	Theromaster	TNV	37		M	TN	Cocke	GSMNP, below Cosby CG	35.7533	-83.2066		x	x		x	x
SDSU_OP0356	M Hedin, J Starrett, S Thomas, R Keith, L Hedin	MCH 04_033	2004-08-09	Theromaster	TNV	38	imm		TN	Carter	Ingram Branch Road, W 19E/37	36.214	-82.1456					x	x
SDSU_OP0534	M Hedin, J Starrett, S Thomas, R Keith, L Hedin, D Hedin	MCH 05_078	2005-08-23	Theromaster	TNV	39		M	TN	Carter	off Hwy 167/321, near Watauga Lake, along Little Stony Creek	36.309	-82.0732					x	x
SDSU_OP0535	M Hedin, J Starrett, S Thomas, R Keith, L Hedin, D Hedin	MCH 05_078	2005-08-23	Theromaster	TNV	39	imm		TN	Carter	off Hwy 167/321, near Watauga Lake, along Little Stony Creek	36.309	-82.0732						x
SDSU_OP0530	M Hedin, J Starrett, S Thomas, R Keith, L Hedin, D Hedin	MCH 05_075	2005-08-23	Theromaster	TNV	40		M	TN	Hawkins	Hwy 172, NW of Van Hill	36.3944	-82.8194						x
SDSU_OP0531	M Hedin, J Starrett, S Thomas, R Keith, L Hedin, D Hedin	MCH 05_075	2005-08-23	Theromaster	TNV	40	imm		TN	Hawkins	Hwy 172, NW of Van Hill	36.3944	-82.8194						x
SDSU_OP0506	M Hedin, J Starrett, S Thomas, R Keith, L Hedin, D Hedin	MCH 05_067	2005-08-20	Theromaster	TNV	41		F	TN	Grainger	Joppa Mtn. Rd., on Clinch Mtn	36.2447	-83.632					x	x
SDSU_OP0512	M Hedin, J Starrett, S Thomas, R Keith, L Hedin, D Hedin	MCH 05_068	2005-08-21	Theromaster	TNV	42		F	TN	Hancock	Hwy 31 on Clinch Mtn	36.413	-83.2237						x
SDSU_OP0519	M Hedin, J Starrett, S Thomas, R Keith, L Hedin, D Hedin	MCH 05_073	2005-08-22	Theromaster	TNV	43		M	VA	Scott	Hwy 23/58/421 @ Moccasin Gap	36.6338	-82.555						x
SDSU_OP0520	M Hedin, J Starrett, S Thomas, R Keith, L Hedin, D Hedin	MCH 05_073	2005-08-22	Theromaster	TNV	43		F	VA	Scott	Hwy 23/58/421 @ Moccasin Gap	36.6338	-82.555						x
SDSU_OP3360	M Neimiller, G Moni	MLN 13-060	2013-08-14	Theromaster	TNV	44		F	TN	Overton	Mill Hollow Cave	36.2308	-85.1933					x	x	x
SDSU_OP3824	M Hedin	MCH 14_009	2014-06-26	Theromaster	TNV	45		F	KY	Powell	Natural Bridge State Park, vic picnic area at ski lift	37.7824	-83.6884					x	x
SDSU_OP0513	M Hedin, J Starrett, S Thomas, R Keith, L Hedin, D Hedin	MCH 05_069	2005-08-21	Theromaster	TNV	46		M	TN	Hancock	Hwy 63 on Powell Mtn.	36.5551	-83.2389					x	x
SDSU_OP0514	M Hedin, J Starrett, S Thomas, R Keith, L Hedin, D Hedin	MCH 05_070	2005-08-21	Theromaster	TNV	47		F	TN	Hancock	Hwy 63, S Mulberry Gap	36.5659	-83.2464						x
SDSU_OP0518	M Hedin, J Starrett, S Thomas, R Keith, L Hedin, D Hedin	MCH 05_072	2005-08-22	Theromaster	TNV	48		F	VA	Scott	Alley Cave, E of Natural tunnel	36.7142	-82.7272						x
SDSU_OP0359	M Hedin, J Starrett, S Thomas, R Keith, L Hedin	MCH 04_028	2004-08-07	Theromaster	TNV	49		F	VA	Scott	Cliff Mtn, Dry Branch, County Rd 655	36.7495	-82.7787					x	x
SDSU_OP0515	M Hedin, J Starrett, S Thomas, R Keith, L Hedin, D Hedin	MCH 05_071	2005-08-21	Theromaster	TNV	50		M	VA	Lee	Cave Spring Rec. Area, NE of Pennington Gap	36.8033	-82.921						x
SDSU_OP0516	M Hedin, J Starrett, S Thomas, R Keith, L Hedin, D Hedin	MCH 05_071	2005-08-21	Theromaster	TNV	50	imm		VA	Lee	Cave Spring Rec. Area, NE of Pennington Gap	36.8033	-82.921						x
SDSU_TAC000147		MCH 01_134		Theromaster	morph only			M	NC	Haywood	Flat Branch Creek, S Waterville			x	x	x	x
SDSU_TAC000496				Theromaster	morph only			M	TN	Knox	House Mtn SNA				x	x	x
SDSU_TAC000495				Theromaster	morph only			M	VA	Wythe	Big Walker Lookout				x	x	x
SDSU_TAC000169		MCH 01_138		Theromaster	morph only			M	TN	Cocke	SE Round Mtn			x	x		x
		MCH 16_034		Theromaster	morph only			M	VA	Smyth	Hwy 58, along Whitetop Laurel Creek			x	x	x	x
SDSU_TAC000144		MCH 01_154		Theromaster	morph only			M	TN	Carter	Dennis Cove Road			x	x
SDSU_TAC000153		MCH 05_095		Theromaster	morph only			M	TN	Cocke	S. Round Mtn., Shelton Branch	35.835	-82.9519	x	x	x
														x	Imaged, but not included in figures
														x	SEM only

## Sheet: Table S2
OP	reads_raw	reads_passed_filter	clusters_total	clusters_hidepth	hetero_est	error_est	reads_consens	loci_in_assembly
OP1601	2060339	2054805	116091	39652	0.00658	0.002345	38801	3846
OP1602	1449318	1445209	144485	36312	0.007487	0.003053	35330	3674
OP1608	1758047	1751364	134849	41352	0.010201	0.003412	40200	1262
OP1609	1046757	1042031	102196	33973	0.010439	0.00317	33011	1089
OP1610	1344406	1341211	96588	32379	0.00805	0.003215	31603	4348
OP1612	2035421	2030240	112620	41415	0.006794	0.002461	40553	4566
OP1613	944972	940866	99639	30001	0.006774	0.003033	29311	3026
OP1614	1707104	1702443	148906	40098	0.007039	0.002947	39147	3889
OP1618	1007933	1005079	110385	29846	0.007603	0.003631	29059	4016
OP1619	1413550	1409825	137656	35893	0.007404	0.003078	35036	4322
OP1620	667055	664924	116753	22134	0.009722	0.004537	21253	2765
OP1621	932471	928891	88806	30351	0.00773	0.003445	29600	3520
OP1622	1779924	1775163	162095	37536	0.008556	0.003327	36462	2999
OP1623	557749	556264	69445	18705	0.007569	0.004028	18193	2014
OP1625	1276825	1272057	122674	34793	0.008896	0.003979	33654	1192
OP1626	1117651	1114459	106097	32418	0.011668	0.003482	31398	1164
OP1627	688531	686622	113609	21963	0.012951	0.004515	21093	894
OP1628	1697694	1693804	137017	38310	0.012869	0.003652	37015	1245
OP1630	695493	693687	88543	23231	0.01089	0.003282	22586	2497
OP1631	1660166	1654840	174283	41520	0.01108	0.003638	40168	4026
OP285	1322876	1319331	102671	34359	0.006795	0.002548	33638	4435
OP296	1723866	1719664	115899	36773	0.006741	0.002614	35916	3817
OP3118	2021284	2016534	154912	42680	0.008247	0.002975	41617	4570
OP322	1443047	1438381	139745	32821	0.008889	0.003106	31898	263
OP323	1154176	1149945	107392	32699	0.006622	0.003271	32008	4360
OP335	1404356	1400275	105649	37263	0.00826	0.003106	36420	3849
OP3360	1554112	1549582	127266	37258	0.007608	0.00339	36311	4470
OP344	1184023	1181075	115569	32682	0.007564	0.003038	31907	4238
OP350	1401476	1397875	119893	34507	0.008212	0.003131	33688	4372
OP356	2582146	2575095	140895	42998	0.008442	0.002422	41906	4684
OP359	1644778	1640680	108008	34384	0.006088	0.002817	33633	4635
OP361	1812327	1808185	131606	37216	0.007826	0.0027	36361	4465
OP3824	1801480	1796430	128066	39089	0.007309	0.002712	38208	4685
OP402	536378	534997	76254	19336	0.007193	0.00376	18846	2010
OP506	1314903	1311843	112146	32517	0.006958	0.002905	31763	4427
OP512	2261795	2255067	158983	38890	0.007595	0.002625	37820	4505
OP513	1432601	1427308	144861	35515	0.008774	0.00389	34469	4465
OP514	1627548	1622975	166946	37991	0.008846	0.003418	36805	4505
OP515	1307528	1304670	122805	32040	0.007667	0.003328	31157	4406
OP516	1389265	1384612	99554	31765	0.006479	0.003673	31003	4411
OP518	1949676	1944936	133622	36368	0.006739	0.00241	35495	4525
OP519	1013831	1011332	132669	28900	0.009205	0.003967	27978	4062
OP520	2004120	1999092	112822	37922	0.007699	0.002916	37038	4691
OP530	968205	964644	94196	27194	0.007337	0.003985	26469	4000
OP531	4509612	4492282	141315	50458	0.007195	0.001084	49477	3910
OP534	1823587	1818470	119784	37067	0.00733	0.002648	36177	4434
OP535	441420	439894	72859	14433	0.008915	0.005057	13914	2374
OP539	1584272	1579970	105136	36260	0.006168	0.002754	35515	3776
OP546	1570825	1567184	116818	36889	0.006181	0.002839	36117	3766
OP555	1302426	1299036	131533	35088	0.007517	0.003191	34226	4384
OP579	1331167	1327449	136199	37012	0.010201	0.003215	36034	3944
OP587	513201	511621	95355	16402	0.014191	0.005442	15650	2202
OP593	1075549	1072516	166346	33591	0.012826	0.003669	32440	3558
OP596	1230804	1227105	116498	34272	0.010028	0.003335	33402	3782
OP597	2121528	2116188	138496	46983	0.010063	0.002456	45891	4035
OP610	717968	716146	93896	24035	0.009686	0.003453	23338	3138
OP619	1213906	1210703	110903	31707	0.009233	0.003504	30855	4078
OP620	1473461	1469778	155991	38559	0.010145	0.003526	37382	4245
OP626	1289875	1286286	121605	38467	0.012808	0.003518	37276	4047
OP629	1784270	1779389	138796	43183	0.012004	0.003202	42008	4277
OP639	1478827	1474728	120761	37377	0.008158	0.002596	36528	3847

## Sheet: Table S3
	Nucleotides	Loci	SNPs	Unlinked SNPs
61_31	489310	5456	67185	5431
61_48	89663	1001	11607	994
51_45	101507	1134	11460	1122
51_51	10542	118	929	113
18_12	173944	1946	19630	1828

## Sheet: Table S4
Model	Motivation	# Species	Dataset
All SNAPP sampled locations as species	Most-split model	18	ddRAD
All SNAPP sampled locations as species	Most-split model	15	UCE
Separate lineages = ROAN, Southwest, TAG, sTA West1, sTA West2, sTA West3, sTA East1, sTA East2, sTA1, sTA2, GSMNP, TNV Basal I (OP 610, OP 629), TNV Basal II (OP 620), remaining TNV	3 basal + 11 split STRUCTURE	14	ddRAD
Roan, Southwest, TAG, TNV Basal I (OP 626), TNV Basal II (OP 620), TNV Basal III (Op3360), GSMNP, sTA West, sTA East, sTA I (OP579), sTA II (OP1610, OP323)	Nested hypothesis	12	UCE
ROAN, Southwest, TAG, sTA West, sTA East, sTA, GSMNP, TNV Basal I (OP 610, OP 629), TNV Basal II (OP 620), remaining TNV	reflecting RAxML, STRUCTURE conservative	10a	ddRAD / UCE
ROAN, Southwest, TAG, sTA West, sTA East, sTA I, sTA II, GSMNP, TNV Basal I (OP 610, OP 629), TNV Basal II (OP 620, OP3284)	reflecting RAxML, STRUCTURE conservative	10b	ddRAD / UCE
ROAN, Southwest, TAG, sTA West, sTA East, sTA, GSMNP, TNV Basal (OP 629), remaining TNV	3 basal + 6 DAPC	9a	ddRAD / UCE
ROAN, Southwest, TAG, sTA, sTA, GSMNP, TNV Basal I (OP 610, OP 629), TNV Basal II (OP 620), remaining TNV	RAxML, sTA as single lineage	9b	ddRAD
ROAN, Southwest, TAG, sTA West, sTA East, sTA, GSMNP, TNV	RAxML, TNV as single lineage	8	ddRAD / UCE
ROAN, Southwest, TAG, (sTA + sTA + GSMNP), TNV Basal I (OP 610, OP 629), TNV Basal II (OP 620), remaining TNV	RAxML, sTA + sTA + GSMNP = single lineage	7a	ddRAD / UCE
ROAN, Southwest, TAG, sTA, sTA, GSMNP, TNV	Nested hypothesis	7b	ddRAD / UCE
ROAN, Southwest, TAG, (sTA + sTA), GSMNP, TNV	Nested hypothesis	6	ddRAD / UCE
ROAN, Southwest, TAG, (sTA + sTA + GSMNP), TNV	Nested hypothesis	5	ddRAD / UCE
ROAN, Southwest, TAG, (sTA + sTA + GSMNP + TNV)	Nested hypothesis	4	ddRAD / UCE
ROAN, Southwest, (TAG + sTA + sTA + GSMNP + TNV)	Nested hypothesis	3	ddRAD / UCE
ROAN, (Southwest + TAG + sTA + sTA + GSMNP + TNV)	Morphology	2	ddRAD / UCE

## Sheet: Table S5
UCE	2	3	4	5	6	7a	7b	8	9a		10a	10b	12		15
	-2238.16	-532.576	-2112.99	-2065.78	-1954.96	-1416.39	-1774.93	-1440.55	-1309.03		-1073.55	-1030.26	-731.528		-430.702
	-2731.53	-530.926	-2159.68	-2065.23	-1951.36	-1423.14	-1876.53	-1442.82	-1302.88		-1079.01	-1029.23	-729.225		-431.697
average	-2484.85	-531.751	-2136.34	-2065.51	-1953.16	-1419.76	-1825.73	-1441.69	-1305.96		-1076.28	-1029.75	-730.377		-431.199
BF	4107.3	201.103	3410.28	3268.62	3043.92	1977.13	2789.06	2020.97	1749.51		1290.15	1197.1	598.355		0
ddRAD	2	3	4	5	6	7a	7b	8	9a	9b	10a	10b		14		18
	-1635.18	-138.78	-1007.85	-906.73	-841.61	-761.5	-818	-744.9	-711	-693.6	-673.58	-643.3		-392.2		-280.8
	-1494.2	-139.25	-977.64	-904.32	-793.93	-765.1	-820.67	-742.9	-711.5	-690.9	-665.25	-639.6		-406.4		-281.8
average	-1564.69	-139.015	-992.744	-905.525	-817.77	-763.3	-819.335	-743.9	-711.25	-692.25	-669.415	-641.45		-399.3		-281.3
BF	2851.35	0	1707.46	1533.02	1357.51	1248.57	1360.64	1209.77	1144.47	1106.47	1060.8	1004.87		520.57		284.57
